# Supplementary material for: JND4135, a New Type II TRK Inhibitor, Overcomes TRK xDFG and Other Mutation Resistance In Vitro and In Vivo
Source: Molecules. 2022 Oct 1;27(19):6500. doi: 10.3390/molecules27196500 (PMC9570838; doi:10.3390/molecules27196500)
Supplement: Supplementary file 1 [file molecules-27-06500-s001.zip]

Archive with 4 entries (4 files):
- Figures S1-S4.pdf
- Movie S1.mpeg
- Movie S2.mpeg
- Tables S1-S4.pdf
